# Supplementary material for: Brain Metabolic Profile after Intranasal vs. Intraperitoneal Clomipramine Treatment in Rats with Ultrasound Model of Depression
Source: Int J Mol Sci. 2021 Sep 4;22(17):9598. doi: 10.3390/ijms22179598 (PMC8431753; doi:10.3390/ijms22179598)
Supplement: Supplementary file 1 [file ijms-22-09598-s001.zip]

Archive with 1 entries (1 files):
- ijms-1359011-supplementary.pdf
